# Supplementary material for: Archaeal Hel308 suppresses recombination through a catalytic switch that controls DNA annealing
Source: Nucleic Acids Res. 2023 Jul 6;51(16):8563–74. doi: 10.1093/nar/gkad572 (PMC10484726; doi:10.1093/nar/gkad572)
Supplement: gkad572_Supplemental_Files [file gkad572_supplemental_files.zip]

Archive with 2 entries (2 files):
- NAR-00902-D-2023 Lever et al Suppl Data.pdf
- NAR-00902-D-2023 Lever et al Suppl Movie 1.mov
